# Supplementary material for: Enhanced Efinaconazole Permeation and Activity Against Trichophyton rubrum and Trichophyton mentagrophytes with a Self-Nanoemulsifying Drug Delivery System
Source: Pharmaceutics. 2025 Sep 22;17(9):1230. doi: 10.3390/pharmaceutics17091230 (PMC12473344; doi:10.3390/pharmaceutics17091230)
Supplement: Supplementary file 1 [file pharmaceutics-17-01230-s001.zip]

Archive with 1 entries (1 files):
- pharmaceutics-3871174-supplementary.pdf
